# Supplementary material for: Fair regression for health care spending
Source: Biometrics. 2020 Jan 6;76(3):973–82. doi: 10.1111/biom.13206 (PMC7540596; doi:10.1111/biom.13206)
Supplement: Supplementary file 1 — Web Appendices and Tables referenced in Sections 2–4, as well as simulated data and code in a .zip archive, are available with this paper at the Biometrics website on Wiley Online Library. Additionally, the simulated data and code are available at: github.com/zinka88/Fair‐Regression. Because the IBM MarketScan Research Databases used in this manuscript are not available for public dissemination, our repository also includes a simulated version of these data that preserves important relationships while protecting the original content, as described in the Web Appendices, along with analysis code. [file BIOM-76-973-s001.zip]

Archive with 2 entries (2 files):
- biom13206-sup-0001-SuppMat.pdf
- biom13206-sup-0002-Reg-Biometrics.zip
